# Supplementary material for: The Template-Jumping Editing Approach in F9-Associated Hemophilia B Gene Therapy
Source: Int J Mol Sci. 2025 Dec 10;26(24):11916. doi: 10.3390/ijms262411916 (PMC12732973; doi:10.3390/ijms262411916)
Supplement: Supplementary file 1 [file ijms-26-11916-s001.zip]

Archive with 2 entries (2 files):
- Supplementary 1.mp4
- Supplementary 2.mp4
